# Supplementary material for: Function of histone H2B monoubiquitination in transcriptional regulation of auxin biosynthesis in Arabidopsis
Source: Commun Biol. 2021 Feb 15;4:206. doi: 10.1038/s42003-021-01733-x (PMC7884795; doi:10.1038/s42003-021-01733-x)
Supplement: Supplementary file 4 — Supplementary Data 1 [file 42003_2021_1733_MOESM4_ESM.xls]

## Sheet: Figure 1 d
	Fluorescence intensity ratio																				AVERAGE	SD	TTEST
		DII-VENUS	1.1887	1.18786	1.16004	1.30671	1.12262	1.26147	0.973137	1.08044	0.937711	0.974592	0.963314	0.865511	0.756327	0.865955	0.948011	0.855055	0.626189	0.926357	1	0.18009	1.9433e-13	***
		ckrw2/DII-VENUS	1.48594	1.61463	1.95013	1.68146	1.73531	1.17649	1.79097	1.86915	1.65745	1.69806	1.80681	1.93275	1.63175	1.94326	1.69508	1.72475	1.9249	1.62238	1.71896	0.18946

## Sheet: Figure 2 c
																																					AVERAGE	SD	P
	Mock	WT	0.982704	0.987603	0.900191	0.900693	0.930693	0.99187	0.972632	0.999998	0.983908	0.902564	0.900262	0.96347	0.902564	0.902564	0.999052	0.998028	0.991903	0.996161	0.902564	0.999386	0.90496	0.998372	0.998327	0.992365	0.907483	0.998392	0.948395	0.998365	0.999482	0.936484	0.998365	0.946385			0.960506	0.0412777
		ckrw2	0.901655	0.999172	0.979121	0.980095	0.904669	0.986874	0.959514	0.924201	0.993766	0.931741	0.999947	0.976064	0.943028	0.997602	0.980695	0.91949	0.923913	0.854545	0.997383	0.997386	0.996836	0.975365	0.916275	0.918397	0.986376	0.992828	0.907378	0.997386	0.903478	0.996367	0.942738	0.917347			0.956301	0.040532	0.682373
		hub1-5	0.910693	0.99187	0.972632	0.999165	0.983908	0.902564	0.939262	0.999635	0.902564	0.902564	0.995245	0.968028	0.901903	0.996161	0.983775	0.993649	0.982846	0.999386	0.908368	0.999864	0.997358	0.907838	0.890739	0.997367	0.986375	0.994388	0.936488	0.996836	0.998482	0.995375	0.917399	0.890736	0.913785		0.959311	0.0422741	0.908584
		CKRW2-L3	0.999172	0.979121	0.980095	0.999944	0.986874	0.959514	0.924201	0.999377	0.981741	0.99475	0.996064	0.913028	0.997602	0.999635	0.890256	0.890256	0.999524	0.998365	0.986385	0.917394	0.993785	0.890837	0.997386	0.988457	0.906489	0.983683	0.995378	0.986388	0.908363	0.993583	0.890639	0.986378			0.966083	0.041161	0.590282
		CKRW2-L4	0.999346	0.973822	0.942834	0.962234	0.962313	0.952421	0.962741	0.941214	0.954323	0.953432	0.912442	0.952374	0.961342	0.964153	0.971324	0.971242	0.961324	0.983846	0.907369	0.968368	0.997387	0.927495	0.956479	0.967488	0.926489	0.985749	0.997486	0.967458	0.936489	0.986488	0.986486	0.943675			0.960551	0.0230873	0.995707
																																					AVERAGE	SD	P
	tZ	WT	0.966284	0.999636	0.958299	0.933284	0.91996	0.974852	0.938845	0.936817	0.973792	0.976617	0.956416	0.979267	0.945093	0.971078	0.990443	0.987511	0.98752	0.965458	0.990291	0.968468	0.976846	0.986837	0.934885	0.97938	0.997486	0.957495	0.958468	0.968468	0.956496	0.924797	0.917407	0.997496			0.964875	0.0234165
		ckrw2	0.854708	0.793318	0.897069	0.842193	0.815081	0.807143	0.838965	0.829828	0.805889	0.836614	0.847348	0.836377	0.805453	0.815547	0.76798	0.851901	0.818118	0.791019	0.818499	0.875478	0.764468	0.796464	0.847483	0.875488	0.837487	0.836489	0.847489	0.789468	0.797474	0.794684	0.82749				0.824613	0.0309012	7.08166e-29
		hub1-5	0.857353	0.847377	0.886179	0.879691	0.822107	0.885246	0.80895	0.882426	0.811179	0.845994	0.786624	0.891045	0.800482	0.909414	0.812649	0.842611	0.836609	0.853995	0.832885	0.86539	0.826489	0.897463	0.796489	0.797453	0.785489	0.875389	0.897486	0.857488	0.886488	0.875478	0.846478				0.8484	0.0364464	2.49132e-22
		CKRW2-L3	0.986874	0.959514	0.924201	0.999377	0.931741	0.947512	0.976064	0.943028	0.997602	0.980695	0.903949	0.902564	0.999952	0.998028	0.911903	0.997844	0.988456	0.995486	0.9175	0.90275	0.974875	0.994884	0.905558	0.987484	0.907599	0.997587	0.987589	0.997589	0.988564	0.995748	0.907476	0.994739			0.962648	0.037932	0.778422
		CKRW2-L4	0.996284	0.964524	0.968134	0.931234	0.964598	0.967294	0.974524	0.967284	0.964538	0.959823	0.967839	0.974532	0.986732	0.987234	0.957223	0.964553	0.930948	0.958396	0.98394	0.964838	0.986484	0.957489	0.967583	0.947589	0.978594	0.978568	0.946588	0.956488	0.986578	0.964884	0.948599	0.9593	0.967489	0.956473	0.965799	0.0149522	0.848079

## Sheet: Figure 3 a
	Sample Name	Target Name	CT			Sample Name	Target Name	CT			Sample Name	Target Name	CT
	WT	ACTIN8	18.8054			WT	ACTIN8	15.88			WT	ACTIN8	15.9388
	WT	ACTIN8	18.8115			WT	ACTIN8	15.8392			WT	ACTIN8	15.9046
	WT	ACTIN8	18.0884			WT	ACTIN8	15.6527			WT	ACTIN8	15.8261
	WT	TRP2	21.74	-3.17154		WT	TRP2	19.0644	-3.27373		WT	TRP2	18.9417	-3.05184
	WT	TRP2	21.7879	-3.21949		WT	TRP2	19.1766	-3.38592		WT	TRP2	18.9697	-3.07983
	WT	TRP2	21.8157	-3.24728		WT	TRP2	19.0067	-3.21607		WT	TRP2	18.9001	-3.0102
	WT	WEI7	27.9721	-9.40367		WT	WEI7	25.0358	-9.24516		WT	WEI7	25.1866	-9.29674
	WT	WEI7	27.9753	-9.40683		WT	WEI7	25.0148	-9.22414		WT	WEI7	25.0832	-9.19336
	WT	WEI7	27.8055	-9.23709		WT	WEI7	25.1617	-9.37109		WT	WEI7	25.0507	-9.16082
	WT	aMI1	25.393	-6.82454		WT	aMI1	22.6645	-6.87385		WT	aMI1	22.7024	-6.81255
	WT	aMI1	25.4405	-6.87204		WT	aMI1	22.5624	-6.77172		WT	aMI1	22.7483	-6.8584
	WT	aMI1	25.3637	-6.79529		WT	aMI1	22.623	-6.83238		WT	aMI1	22.7886	-6.8987
	WT	YUC7	31.8528	-13.2844		WT	YUC7	29.0046	-13.214		WT	YUC7	28.7424	-12.8526
	WT	YUC7	31.8614	-13.293		WT	YUC7	29.5238	-13.7332		WT	YUC7	28.8241	-12.9343
	WT	YUC7	31.778	-13.2096		WT	YUC7	29.3173	-13.5267		WT	YUC7	29.0458	-13.1559
	ckrw2	ACTIN8	16.7155			ckrw2	ACTIN8	18.1798			ckrw2	ACTIN8	16.8988
	ckrw2	ACTIN8	16.5969			ckrw2	ACTIN8	18.1922			ckrw2	ACTIN8	16.9475
	ckrw2	ACTIN8	16.9125			ckrw2	ACTIN8	17.9572			ckrw2	ACTIN8	16.7922
	ckrw2	TRP2	20.8846	-4.14298		ckrw2	TRP2	22.5232	-4.41348		ckrw2	TRP2	20.9093	-4.02979
	ckrw2	TRP2	20.9994	-4.25775		ckrw2	TRP2	22.7589	-4.64916		ckrw2	TRP2	21.7924	-4.91296
	ckrw2	TRP2	20.6827	-3.94106		ckrw2	TRP2	22.4471	-4.33734		ckrw2	TRP2	21.9701	-5.09058
	ckrw2	WEI7	26.6534	-9.91176		ckrw2	WEI7	28.0437	-9.93402		ckrw2	WEI7	26.7437	-9.86418
	ckrw2	WEI7	26.596	-9.8544		ckrw2	WEI7	28.0347	-9.92496		ckrw2	WEI7	26.4582	-9.57869
	ckrw2	WEI7	26.7099	-9.96825		ckrw2	WEI7	28.8589	-10.7491		ckrw2	WEI7	26.5977	-9.71818
	ckrw2	aMI1	24.8744	-8.13274		ckrw2	aMI1	26.1579	-8.04816		ckrw2	aMI1	24.6106	-7.73109
	ckrw2	aMI1	24.9999	-8.25826		ckrw2	aMI1	26.7463	-8.63661		ckrw2	aMI1	24.9373	-8.05779
	ckrw2	aMI1	24.5235	-7.78185		ckrw2	aMI1	26.2348	-8.12509		ckrw2	aMI1	25.1958	-8.31627
	ckrw2	YUC7	31.0417	-14.3001		ckrw2	YUC7	32.2993	-14.1896		ckrw2	YUC7	31.2455	-14.366
	ckrw2	YUC7	31.2629	-14.5212		ckrw2	YUC7	32.3723	-14.2626		ckrw2	YUC7	31.3221	-14.4426
	ckrw2	YUC7	31.1142	-14.3725		ckrw2	YUC7	32.2923	-14.1826		ckrw2	YUC7	31.2471	-14.3676
																																AVERAGE	SD	P	Significant
	TRP2	WT	-3.17154	-3.21949	-3.24728	-3.27373	-3.38592	-3.21607	-3.05184	-3.07983	-3.0102		0.110987	0.107358	0.10531	0.103398	0.0956613	0.107614	0.120589	0.118271	0.124119		1.00561	0.972736	0.954178	0.936849	0.866753	0.97505	1.09261	1.07161	1.1246	1	0.0825152
		ckrw2	-4.14298	-4.25775	-3.94106	-4.41348	-4.64916	-4.33734	-4.02979	-4.91296	-5.09058		0.0566028	0.0522746	0.0651064	0.0469255	0.0398532	0.0494688	0.0612225	0.0331935	0.0293482		0.512858	0.473641	0.589906	0.425175	0.361096	0.448219	0.554715	0.300754	0.265914	0.43692	0.110789	1.56503e-09	**
	WEI7	WT	-9.40367	-9.40683	-9.23709	-9.24516	-9.22414	-9.37109	-9.29674	-9.19336	-9.16082		0.00147643	0.0014732	0.00165714	0.00164789	0.00167208	0.00151016	0.00159002	0.00170814	0.00174711		0.917534	0.915524	1.02984	1.02409	1.03912	0.938493	0.988123	1.06153	1.08575	1	0.0632463
		ckrw2	-9.91176	-9.8544	-9.96825	-9.93402	-9.92496	-10.7491	-9.86418	-9.57869	-9.71818		0.00103816	0.00108026	0.000998295	0.00102226	0.0010287	0.000581013	0.00107296	0.00130775	0.00118723		0.645168	0.671335	0.620394	0.63529	0.639291	0.361073	0.666798	0.812708	0.737811	0.643319	0.122081	7.91307e-07	**
	AMI1	WT	-6.82454	-6.87204	-6.79529	-6.87385	-6.77172	-6.83238	-6.81255	-6.8584	-6.8987		0.00882284	0.0085371	0.00900357	0.00852641	0.00915188	0.00877506	0.00889645	0.00861819	0.00838077		1.00881	0.976136	1.02947	0.974914	1.04643	1.00334	1.01722	0.985408	0.958261	1	0.0286438
		ckrw2	-8.13274	-8.25826	-7.78185	-8.04816	-8.63661	-8.12509	-7.73109	-8.05779	-8.31627		0.00356287	0.003266	0.0045439	0.00377801	0.00251258	0.00358181	0.00470663	0.00375288	0.00313728		0.407381	0.373436	0.519552	0.431979	0.28729	0.409546	0.538159	0.429106	0.358718	0.417241	0.0773257	3.88549e-13	**
	YUC7	WT	-13.2844	-13.293	-13.2096	-13.214	-13.7332	-13.5267	-12.8526	-12.9343	-13.1559		0.000100231	9.96346e-05	0.000105565	0.000105244	7.34337e-05	8.47364e-05	0.000135205	0.000127762	0.000109566		0.958252	0.952553	1.00925	1.00618	0.70206	0.810119	1.29262	1.22146	1.0475	1	0.182301
		ckrw2	-14.3001	-14.5212	-14.3725	-14.1896	-14.2626	-14.1826	-14.366	-14.4426	-14.3676		4.95734e-05	4.25273e-05	4.71455e-05	5.35195e-05	5.08772e-05	5.37801e-05	4.73583e-05	4.49098e-05	4.73071e-05		0.473945	0.406581	0.450733	0.511671	0.48641	0.514163	0.452767	0.429358	0.452278	0.464212	0.0359272	1.98189e-07	**

## Sheet: Figure 3 c
	Sample Name	Target Name	CT			Sample Name	Target Name	CT			Sample Name	Target Name	CT			Sample Name	Target Name	CT			Sample Name	Target Name	CT			Sample Name	Target Name	CT			Sample Name	Target Name	CT			Sample Name	Target Name	CT
	input WT	YUC7a	21.5776			input WT	YUC7b	21.8619			input WT	aMI1a	20.9192			input WT	aMI1b	24.2933			input WT	TSBa	23.4206			input WT	TSBb	23.7093			input WT	WEI7a	21.3653			input WT	WEI7b	24.9776
	input WT	YUC7a	21.4899			input WT	YUC7b	21.629			input WT	aMI1a	20.9801			input WT	aMI1b	24.0165			input WT	TSBa	23.9262			input WT	TSBb	23.8274			input WT	WEI7a	20.7579			input WT	WEI7b	24.6934
	input WT	YUC7a	21.6197			input WT	YUC7b	21.7885			input WT	aMI1a	19.9931			input WT	aMI1b	23.876			input WT	TSBa	23.6468			input WT	TSBb	23.824			input WT	WEI7a	20.7091			input WT	WEI7b	23.9956
	H2Bub1 WT	YUC7a	26.1085	0.713386		H2Bub1 WT	YUC7b	25.0402	1.71534		H2Bub1 WT	aMI1a	26.2502	0.339028		H2Bub1 WT	aMI1b	28.7082	0.665529		H2Bub1 WT	TSBa	29.9535	0.213142		H2Bub1 WT	TSBb	28.6195	0.584902		H2Bub1 WT	WEI7a	28.9223	0.0660949		H2Bub1 WT	WEI7b	30.3729	0.295562
	H2Bub1 WT	YUC7a	25.9723	0.784013		H2Bub1 WT	YUC7b	25.6129	1.15331		H2Bub1 WT	aMI1a	25.4272	0.599785		H2Bub1 WT	aMI1b	28.7945	0.62689		H2Bub1 WT	TSBa	30.6451	0.131974		H2Bub1 WT	TSBb	28.6632	0.567462		H2Bub1 WT	WEI7a	28.5994	0.0826762		H2Bub1 WT	WEI7b	30.0285	0.375246
	H2Bub1 WT	YUC7a	26.7818	0.447354		H2Bub1 WT	YUC7b	24.9801	1.78828		H2Bub1 WT	aMI1a	25.9387	0.420743		H2Bub1 WT	aMI1b	28.5006	0.768545		H2Bub1 WT	TSBa	31.9961	0.051736		H2Bub1 WT	TSBb	28.8896	0.485036		H2Bub1 WT	WEI7a	27.9608	0.128714		H2Bub1 WT	WEI7b	29.9986	0.383117
	input ckrw2	YUC7a	20.6709			input ckrw2	YUC7b	20.9823			input ckrw2	aMI1a	22.2243			input ckrw2	aMI1b	26.0294			input ckrw2	TSBa	25.7629			input ckrw2	TSBb	25.7165			input ckrw2	WEI7a	22.7384			input ckrw2	WEI7b	26.1752
	input ckrw2	YUC7a	20.869			input ckrw2	YUC7b	21.1425			input ckrw2	aMI1a	22.9473			input ckrw2	aMI1b	26.1439			input ckrw2	TSBa	25.8857			input ckrw2	TSBb	25.9165			input ckrw2	WEI7a	23.0806			input ckrw2	WEI7b	25.9926
	input ckrw2	YUC7a	20.6089			input ckrw2	YUC7b	21.1622			input ckrw2	aMI1a	22.5216			input ckrw2	aMI1b	26.0716			input ckrw2	TSBa				input ckrw2	TSBb	25.7068			input ckrw2	WEI7a	22.5995			input ckrw2	WEI7b	25.7738
	H2Bub1 ckrw2	YUC7a	25.7159	0.52095		H2Bub1 ckrw2	YUC7b	25.8369	0.623169		H2Bub1 ckrw2	aMI1a	30.1194	0.0886238		H2Bub1 ckrw2	aMI1b	32.6386	0.177009		H2Bub1 ckrw2	TSBa	32.6232	0.149681		H2Bub1 ckrw2	TSBb	31.9575	0.230254		H2Bub1 ckrw2	WEI7a	30.538	0.078405		H2Bub1 ckrw2	WEI7b	32.6576	0.162882
	H2Bub1 ckrw2	YUC7a	25.946	0.444163		H2Bub1 ckrw2	YUC7b	26.4072	0.419671		H2Bub1 ckrw2	aMI1a	29.9002	0.103168		H2Bub1 ckrw2	aMI1b	33.3054	0.111503		H2Bub1 ckrw2	TSBa	32.5797	0.154264		H2Bub1 ckrw2	TSBb	31.2953	0.364383		H2Bub1 ckrw2	WEI7a	30.3368	0.090139		H2Bub1 ckrw2	WEI7b	32.1948	0.224474
	H2Bub1 ckrw2	YUC7a	25.5793	0.572692		H2Bub1 ckrw2	YUC7b	26.0541	0.536079		H2Bub1 ckrw2	aMI1a	29.0552	0.185322		H2Bub1 ckrw2	aMI1b	32.4925	0.195879		H2Bub1 ckrw2	TSBa	32.7797	0.134294		H2Bub1 ckrw2	TSBb	31.7	0.275253		H2Bub1 ckrw2	WEI7a	31.079	0.0538859		H2Bub1 ckrw2	WEI7b	32.675	0.160928
	GENE	SAMPLE				Average	SD	P	significant
	YUC7a	WT	0.713386	0.784013	0.447354	0.648251	0.177529	0.28158
		ckrw2	0.52095	0.444163	0.572692	0.512602	0.0646699
	YUC7b	WT	1.71534	1.15331	1.78828	1.55231	0.347464	0.0080037	**
		ckrw2	0.623169	0.419671	0.536079	0.526307	0.1021
	AMI1a	WT	0.339028	0.599785	0.420743	0.453185	0.133371	0.0166642	*
		ckrw2	0.0886238	0.103168	0.185322	0.125704	0.0521397
	AMI1b	WT	0.665529	0.62689	0.768545	0.686988	0.0732252	0.000442333	**
		ckrw2	0.177009	0.111503	0.195879	0.161464	0.044284
	TSB1a	WT	0.213142	0.131974	0.051736	0.132284	0.0807034	0.783653
		ckrw2	0.149681	0.154264	0.134294	0.146079	0.0104604
	TSB1b	WT	0.584902	0.567462	0.485036	0.5458	0.0533409	0.00691027	**
		ckrw2	0.230254	0.364383	0.275253	0.289964	0.0682636
	WEI7a	WT	0.0660949	0.0826762	0.128714	0.0924949	0.0324435	0.442664
		ckrw2	0.078405	0.090139	0.0538859	0.0741433	0.0184985
	WEI7b	WT	0.295562	0.375246	0.383117	0.351308	0.0484379	0.0084571	**
		ckrw2	0.162882	0.224474	0.160928	0.182761	0.0361373

## Sheet: Figure 4 a
	Sample Name	Target Name	CT			Sample Name	Target Name	CT
	MS 6h	ACT8	22.4191			MS 12h	ACT8	20.4777
	MS 6h	ACT8	22.267			MS 12h	ACT8	20.3826			HUB1	MS 6h	-6.22664	-6.04542	-6.18382		0.0133535	0.0151407	0.0137558		0.948178	1.07508	0.976742		1	0.0665716
	MS 6h	ACT8	22.2508			MS 12h	ACT8	20.3668				tZ 6h	-5.5868	-5.41143	-5.63929		0.0208068	0.0234962	0.0200634		1.47741	1.66837	1.42462		1.52347	0.128235	0.00329218	**
	MS 6h	HUB1	28.5389	-6.22664		MS 12h	HUB1	22.7879	-2.37891
	MS 6h	HUB1	28.3577	-6.04542		MS 12h	HUB1	22.9189	-2.50985			MS 12h	-2.37891	-2.50985	-2.30033		0.192254	0.175574	0.203017		1.01037	0.922704	1.06693		1	0.0726697
	MS 6h	HUB1	28.4961	-6.18382		MS 12h	HUB1	22.7093	-2.30033			tZ 12h	-2.13896	-1.91606	-1.98922		0.227043	0.264976	0.251874		1.19319	1.39255	1.32369		1.30314	0.101254	0.0135547	*
	tZ 6h	ACT8	22.9066			tZ 12h	ACT8	21.581
	tZ 6h	ACT8	22.8199			tZ 12h	ACT8	21.4467
	tZ 6h	ACT8	22.5693			tZ 12h	ACT8	21.531
	tZ 6h	HUB1	28.352	-5.5868		tZ 12h	HUB1	23.6585	-2.13896
	tZ 6h	HUB1	28.1767	-5.41143		tZ 12h	HUB1	23.4356	-1.91606
	tZ 6h	HUB1	28.4045	-5.63929		tZ 12h	HUB1	23.5088	-1.98922

## Sheet: Figure 4 d
	Sample Name	Target Name	CT			Sample Name	Target Name	CT
	6h Mock WT	ACT8	19.43			6h Mock ckrw2	ACT8	20.11																	AVERAGE	SD	P
	6h Mock WT	ACT8	19.49			6h Mock ckrw2	ACT8	19.97			TSB1	6h Mock WT	-1.45333	-1.38333	-1.28333		0.365177	0.383332	0.410845		0.944949	0.991929	1.06312		1	0.059499
	6h Mock WT	ACT8	19.09			6h Mock ckrw2	ACT8	20.16				6h tZ WT	-0.91	-0.85	-0.81		0.532185	0.554785	0.570382		1.37711	1.43559	1.47595		1.42955	0.0496959	8.70926e-05
	6h Mock WT	TSB1	20.79	-1.45333		6h Mock ckrw2	TSB1	22.06	-1.98		TSB1	6h Mock ckrw2	-1.98	-1.87	-1.86		0.25349	0.273573	0.275476		0.655943	0.707912	0.712836		0.69223	0.0315221	0.00137748
	6h Mock WT	TSB1	20.72	-1.38333		6h Mock ckrw2	TSB1	21.95	-1.87			6h tZ ckrw2	-1.79333	-1.90333	-1.69333		0.288505	0.267325	0.309212		0.746549	0.691743	0.800131		0.746141	0.0541951	0.00545819
	6h Mock WT	TSB1	20.62	-1.28333		6h Mock ckrw2	TSB1	21.94	-1.86																		0.210632
	6h Mock WT	WEI7	20.97	-1.63333		6h Mock ckrw2	WEI7	22.1	-2.02																		0.00545819
	6h Mock WT	WEI7	20.96	-1.62333		6h Mock ckrw2	WEI7	22.16	-2.08		WEI7	6h Mock WT	-1.63333	-1.62333	-1.56333		0.322343	0.324585	0.338368		0.981459	0.988286	1.03025		1	0.0264225
	6h Mock WT	WEI7	20.9	-1.56333		6h Mock ckrw2	WEI7	22.01	-1.93			6h tZ WT	-1.09	-1.03	-1.03		0.469761	0.48971	0.48971		1.43032	1.49106	1.49106		1.47081	0.0429493	4.94714e-05
											WEI7	6h Mock ckrw2	-2.02	-2.08	-1.93		0.246558	0.236514	0.262429		0.750713	0.720132	0.799037		0.756628	0.0397833	0.000909371
	6h tZ WT	ACT8	19.63			6h tZ ckrw2	ACT8	20.34				6h tZ ckrw2	-1.83333	-1.91333	-1.92333		0.280616	0.265478	0.263645		0.85441	0.808321	0.802738		0.821823	0.0325898	0.00754795
	6h tZ WT	ACT8	19.57			6h tZ ckrw2	ACT8	20.13																			0.0819149
	6h tZ WT	ACT8	19.54			6h tZ ckrw2	ACT8	20.12
	6h tZ WT	TSB1	20.49	-0.91		6h tZ ckrw2	TSB1	21.99	-1.79333
	6h tZ WT	TSB1	20.43	-0.85		6h tZ ckrw2	TSB1	22.1	-1.90333
	6h tZ WT	TSB1	20.39	-0.81		6h tZ ckrw2	TSB1	21.89	-1.69333
	6h tZ WT	WEI7	20.67	-1.09		6h tZ ckrw2	WEI7	22.03	-1.83333
	6h tZ WT	WEI7	20.61	-1.03		6h tZ ckrw2	WEI7	22.11	-1.91333
	6h tZ WT	WEI7	20.61	-1.03		6h tZ ckrw2	WEI7	22.12	-1.92333

## Sheet: Supplementary Figure 1
	Apical hook angle
		WT	88.99	43.84	39.76	57.92	64.64	71.81	85.82	46.93	82.18	25.23	33.27	79.99	71.17	39.29	57.45	82.23	46.08	99.09	76.76	66.58	80.48	68.42	100.98	64.54	40.24	53.3	92.49	38.32	81.87	127.77	120.96	66.16	83.42	91.49	66.04	59.58	59.93	59.74	65.77	100.42	47.27	79.88	82.87	119.08	98.3	28.92	66.24
		ckrw2	133.04	66.04	141.81	136.85	92.16	127.87	122.28	156.19	33.69	108.92	100.19	124.33	150.02	112.29	100.76	145.49	165.9	111.69	149.04	162.9	139.73	130.6	157.25	158.2	177.37	171.42	121.44	100.75	172.41	162.21	112.64	171.11	142.13	132.6	100.49	139.4	81.87	69.78	81.09	96.9	130.72	95.13	103.91	130.82	128.31	145.3	153.43
	Seed size
		WT	149006	164450	125471	114014	117036	130302	188721	158347	145051	148043	127972	140055	132262	115194	129780	122310	106454	115553	128019	161238	144704	152213	145908	134352	132385	129800	108710	126578	140128	138602	144434	135845	106280	108824	103448	111224	112558	110375	140355	130140	125845	132928	132333
		ckrw2	93238.9	97776.2	77940.5	100538	65737.9	106704	118772	91875.3	88786	106526	89337.4	98596.4	92630.6	85348.7	113990	130974	93377.1	115545	135503	97171.9	106939	99585.6	98960.3	113424	118806	136937	103372	136014	144218	122451	94163	109310	100763	103463	107743	104043	97471.2	114140	84459.4	93018.6	115412	116535	103438	122284	114911	97082.3	97143.2
	chlorophyll content		Ca	P	Cb	P
		WT	13.2577	0.000707107	3.82854	0.00493288
		ckrw2	11.0704	0.00057735	3.07903	0.00057735
	Primary root length
		WT	17	15	18	17	16	16	16	14	15	18	17	16	14	12	17	17	18	16	17	18	18	16	15	15	13	13	11	16	13	11	18	13	11	8	15	15	15	17	13	12	16	16	15
		ckrw2	12	13	11	13	12	12	13	12	13	15	9	9	7	10	12	14	12	12	13	10	12	12	14	8	8	8	9	9	11	9	10	7	12	14	10	13	11	10	10	13	13	15	12	9	10	12	9
	Length of MZ and MCL
		MZ	WT	172.49	227.78	217.46	225.4	198.46	268.27	198.45	206.36	224.6	194.48	210.07	226.57	225.41	201.64	171.44	182.57	176.37	173.48	189.79	208.69	214.5	192.86	197.9	209.67	180.96	219.84	166.76	219.89
			ckrw2	142.89	150.93	128.66	112.13	166.67	167.47	150.47	158.06	171.93	120.68	169.32	164.56	155.61	138.18	132.73	137.38	136.69	118.42	130.22	138.67	156.38	148.1	142.07	157.14	97.62	125.82	154.61	150.03	123.9	152.38	119.75	150.8	157.94	158.93
		MCL	WT	140.25	110.15	115.56	141.93	136.04	153.13	138.01	158.57	171.09	161.31	183.99	150.63	168.56	185.08	185.81	173.37	169.28	183.26	188.68	186.56	164.72	162.51	186.93	155.3	136.47	192.66	150.78	155.58	160.57	146.22	167	144.65	161.14	196.97	182.78	167.49	124.9	154.1	181.6	125.71	120.19	128.7	178.56	135.43	131.58	169.62
			ckrw2	140.18	149.77	131.51	129.57	109.07	114.66	143.44	128.35	153.09	169.75	136.35	165.96	149.73	143.94	155.94	137.8	127.85	165.96	147.73	160.92	144.3	128.04	179.47	120.85	146.56	132.62	141.02	139.71	143.51	137.48	158.61	158.65	164.83	126.95	141.57	139.11	161.15	129.11	138.18	127.36	126.02	119.47	131.96	172.11	105.85	161
[truncated: 117 more columns]

## Sheet: Supplementary Figure 2
																																						AVERAGE	SD	P	Significant
	GUS intensity ratio	DR5:GUS	1.14517	1.21663	1.22828	1.11572	1.04034	0.954355	0.989056	1.18841	1.22311	0.969582	1.12621	1.04778	0.870272	0.941264	0.804815	1.19432	1.2164	0.790545	1.02923	1.04573	0.840148	0.983486	0.903963	0.950688	0.919695	0.8706	0.889471	0.898808	0.946206	0.891808	0.944195	0.885611	0.938103	1	0.131017	0.975172	0.194244	2.62483e-18	***
		ckrw2/DR5:GUS	0.496571	0.384585	0.526317	0.582354	0.485407	0.534798	0.627668	0.621301	0.525584	0.472439	0.346936	0.562724	0.334989	0.546169	0.392389	0.440312	0.461983	0.370075	0.589735	0.541247	0.434166	0.512626	0.464517	0.476984	0.356007	0.520134	0.599869	0.380923								0.485315	0.0860965
																																										AVERAGE	SD	P	Significant
	Flourescence intensity ratio	DR5GFP	0.872853	0.870602	0.950347	0.968222	1.01505	0.989648	0.975851	1.10716	1.2122	1.14992	1.01858	0.967668	1.06571	0.937475	1.08204	0.881993	1.09469	1.13761	1.06457	0.785758	1.1871	1.17543	0.904832	0.771899	0.834761	1.01346	1.08581	1.02385	0.978578	0.936387	0.777223	1.05944	1.01368	0.938645	1.1222	0.852976	1.08058	1.05441	1.04078	1	0.114261	2.15919e-25	***
		ckrw2/DR5:GFP	0.67815	0.406735	0.599587	0.593895	0.750093	0.64301	0.710962	0.599213	0.47328	0.674299	0.634249	0.673781	0.486618	0.659943	0.648409	0.381966	0.665447	0.728409	0.729458	0.663047	0.677878	0.523983	0.485486	0.687922	0.458222	0.683348	0.637585	0.565636	0.647636	0.483049	0.54048	0.609098	0.569241	0.653729	0.65321					0.607916	0.0943385

## Sheet: Supplementary Figure 3 e
	Root length (mm)																																AVERAGE	SD	P
	Mock	WT	14.21	13.88	15.77	14.52	16.24	16.87	15.66	14.48	14.61	15.43	16.85	15	14.6	16	15.46	16.43	17.19	16.65	14.97	15.18	16	17.3	15.3	14.6	17	17	14	17	16	14.3	15.6167	1.06337
		ckrw2	13.02	9.39	8.96	10.49	10.22	10.56	11.12	9.76	10.32	12.65	12.99	11.6	10.05	8.6	12.18	10.35	11.3	12.97	10.97	12.18	12	11	12	11	13	13	10	14	12		11.2993	1.37836	2.12287e-19
		hub1-5	10.32	12.65	12.99	13.6	10.05	13.6	12.18	8.35	12.76	10.32	8.22	10.56	10.12	12.76	10.32	12.65	12.99	10.6	13.45	9.45	13	9.56	13.56	9.33	11.78	9.66	13	12.1	13.1		11.4838	1.70816	5.05624e-16
		hub2-2	13.46	9.43	9.19	12.65	9.97	10.18	13.22	9.56	12.12	12.76	9.35	12.76	10.32	13.22	13.56	10.6	10.05	8.6	12.18	10.35	11.3	12	13	11	14	12.65	9.78	12.36	9		11.3317	1.63624	3.48066e-17
		hub1-5hub2-2	9.96	9.49	13.22	13.56	10.12	12.76	10.32	12.65	12.99	9.6	12.05	8.6	12.18	9.35	12.18	13.35	12.76	9.32	13.22	12.18	9.35	12	12	12.79	12.9	9.9	9.6	10.9	8.9	9	11.24	1.65417	2.59834e-17
																																	AVERAGE	SD	P
	2,4-D	WT	16.48	17.61	14.43	15.85	15	14.6	16	15.46	15.43	15.19	14.65	14.97	14.18	14.22	14.56	16.12	14.76	14.32	14.65	15.99	13.6	14.05	14.6	15.76	14.67	13.78	16.89	16.57			15.1568	0.993747
		ckrw2	14.22	14.56	14.12	14.76	14.32	14.65	15.99	15.6	14.05	14.6	14.18	14.35	14.76	14.32	14.65	14.99	15.6	15.05	15.6	16	15	14.9	15.35	15.45	15	14.45	15.56	14.67			14.8839	0.569739	0.212927
		hub1-5	14.43	13.85	15.34	15.26	16.56	15.46	15.43	15.19	15.65	15.97	15.18	15.22	15.56	14.12	14.76	14.18	14.35	15.76	14.32	14.99	15.6	14.05	15	14.8	15.1	15.89	15.93	14.83	15.8		15.1234	0.671301	0.882186
		hub2-2	14.34	14.26	14.56	14.46	14.43	14.19	15.65	14.97	16.18	14.22	14.56	16.12	14.76	14.76	14.32	15.65	14.99	14.6	14.05	15.6	15.18	15	14	15.78	14.34	15.08	13.99	15	14.78		14.8214	0.625938	0.13165
		hub1-5hub2-2	14.12	15.76	14.32	15.65	16.99	13.6	14.05	13.6	15.18	13.35	12.76	14.43	15.19	14.65	15.97	16.18	15.22	14.56	14.12	15.65	15.09	13.6	15	12.99	16.09	13.78	15.89	14.89	16		14.7821	1.0717	0.177006
	Degree of curling																																	AVERAGE	SD	P
	WT	Mock	0.990385	0.963526	0.984873	0.940673	0.935363	0.972737	0.954858	0.979375	0.975322	0.968615	0.925267	0.902474	0.963482	0.918681	0.949067	0.913425	0.980296	0.960827	0.955466	0.962345	0.947593	0.975378	0.9376	0.989485	0.994856	0.967389	0.978467	0.996483	0.936375	0.973865		0.959818	0.0247908
		tZ	0.966284	0.998064	0.958299	0.933284	0.91996	0.974852	0.938845	0.936817	0.973792	0.976617	0.956416	0.979267	0.945093	0.971078	0.990443	0.987511	0.98752	0.965458	0.990291	0.985438	0.997488	0.967489	0.946483	0.975489	0.978468	0.986748	0.967489	0.947489	0.997843	0.968499		0.968961	0.0207558	0.126883
		tZ+2,4-D	0.982704	0.987603	0.990019	0.990693	0.930693	0.99187	0.972632	0.990165	0.983908	0.902564	0.913926	0.996347	0.902564	0.902564	0.990524	0.996803	0.911903	0.986161	0.902564	0.902849	0.997383	0.986489	0.996488	0.987649	0.99649	0.906848	0.987489	0.998479	0.906789	0.986479	0.901376	0.960678	0.0405663	0.9211
	ckrw2	Mock	0.968673	0.952081	0.963478	0.9411	0.924985	0.924191	0.967784	0.910112	0.953681	0.849692	0.837578	0.859838	0.918393	0.896385	0.853575	0.861839	0.928495	0.98759	0.997391	0.892369	0.882385	0.917337	0.856297	0.938493	0.962375	0.997365	0.996375	0.89237	0.908494	0.908329		0.921635	0.0472646
		tZ	0.854708	0.793318	0.877069	0.842193	0.815081	0.807143	0.838965	0.879828	0.805889	0.836614	0.847348	0.836377	0.805453	0.815547	0.76798	0.851901	0.818118	0.791019	0.82749	0.836589	0.807482	0.875478	0.817499	0.873783	0.826489	0.848499	0.833895	0.780175	0.796489	0.817499		0.827531	0.0287919	4.04948e-13
		tZ+2,4-D	0.901655	0.990172	0.979121	0.980095	0.89044	0.986874	0.998595	0.964201	0.990377	0.903174	0.99475	0.976064	0.943028	0.997602	0.980695	0.93949	0.890239	0.990545	0.996499	0.968378	0.986583	0.997589	0.99739	0.997858	0.997893	0.987489	0.998684	0.984839	0.922789	0.88084	0.994784	0.968024	0.0381415	8.39288e-05
	hub1-5	Mock	0.975069	0.924985	0.924191	0.967784	0.910112	0.953681	0.849692	0.937578	0.975322	0.968615	0.925267	0.902474	0.963482	0.938593	0.986473	0.893685	0.937593	0.899748	0.985482	0.897499	0.907497	0.986483	0.927499	0.9285	0.917494	0.945903	0.937593	0.937593	0.938938	0.98684		0.937722	0.0331496
		tZ	0.857353	0.847377	0.886179	0.879691	0.822107	0.885246	0.80895	0.882426	0.911179	0.845994	0.786624	0.891045	0.900482	0.909414	0.781265	0.942611	0.936609	0.874673	0.909675	0.836583	0.868499	0.879474	0.864578	0.894689	0.876489	0.783549	0.790749	0.90976	0.907499	0.908765		0.869318	0.0450605	9.42308e-09
		tZ+2,4-D	0.930693	0.99187	0.972632	0.990165	0.983908	0.890256	0.939262	0.96347	0.902564	0.890256	0.990524	0.968028	0.99519	0.895616	0.996749	0.957488	0.987584	0.994839	0.967483	0.984734	0.996749	0.957489	0.892495	0.946378	0.995488	0.995479	0.957488	0.996488	0.896489	0.997848	0.963658	0.960947	0.0377583	0.0134025
	hub2-2	Mock	0.935363	0.972737	0.954858	0.979375	0.975322	0.968615	0.925267	0.902474	0.963482	0.918681	0.949067	0.913425	0.947399	0.893683	0.964893	0.937489	0.986489	0.946488	0.988648	0.947599	0.979474	0.897948	0.968499	0.945874	0.92849	0.914994	0.894789	0.937593	0.986489	0.94749		0.945767	0.0287707
		tZ	0.810393	0.802222	0.890764	0.781533	0.897647	0.793265	0.793103	0.881707	0.873932	0.863974	0.793418	0.913835	0.795971	0.862676	0.88909	0.784444	0.789044	0.84293	0.807494	0.803749	0.878348	0.802748	0.818499	0.85784	0.897489	0.803688	0.856377	0.897389	0.805784	0.808492		0.836595	0.0430146	1.11984e-16
		tZ+2,4-D	0.986874	0.959514	0.924201	0.990377	0.893174	0.9475	0.976064	0.943028	0.997602	0.980695	0.93949	0.902564	0.990524	0.996803	0.99519	0.950306	0.998658	0.978499	0.956378	0.996749	0.995478	0.92749	0.984783	0.895748	0.99379	0.986588	0.946378	0.997847	0.997488	0.99785	0.93759	0.96662	0.033157	0.0111633
	hub1-5hub2-2	Mock	0.935363	0.932737	0.954858	0.929375	0.935322	0.968615	0.925267	0.902474	0.963482	0.918681	0.949067	0.913425	0.939189	0.956226	0.967684	0.935069	0.937599	0.967589	0.907597	0.918499	0.908964	0.908937	0.953784	0.958937	0.946278	0.936849	0.954896	0.946488	0.938965	0.946373		0.93862	0.0192772
		tZ	0.8389	0.9	0.863566	0.900104	0.87963	0.895437	0.828879	0.886667	0.852018	0.869509	0.781388	0.924511	0.884808	0.867679	0.76899	0.914286	0.890299	0.868397	0.897384	0.867483	0.867488	0.897489	0.803784	0.864893	0.893789	0.908478	0.867382	0.867489	0.876749	0.897993		0.870849	0.036327	1.20116e-12
		tZ+2,4-D	0.990172	0.979121	0.980095	0.944	0.986874	0.959514	0.89242	0.990377	0.931741	0.889475	0.976064	0.943028	0.997602	0.96347	0.902564	0.902564	0.990524	0.995648	0.996849	0.956478	0.999785	0.994684	0.996859	0.997849	0.967388	0.998758	0.987589	0.999858	0.918494	0.989488	0.904759	0.965293	0.0366614	0.000790521
	Col	ckrw2	*1-5	*2-2	*1-52-2		0.01TZ	COL	ckrw2	*1-5	*2-2	*1-52-2		0.01TZ+0.01 2，4D	COL	y81	*1-5	*2-2	*1-52-2
	0.990385	0.968673	0.975069	0.935363	0.935363										0.982704	0.901655	0.930693	0.986874	0.990172
	0.963526	0.952081	0.924985	0.972737	0.932737			0.966284	0.854708	0.857353	0.810393	0.8389			0.987603	0.990172	0.99187	0.959514	0.979121
	0.984873	0.963478	0.924191	0.954858	0.954858			0.998064	0.793318	0.847377	0.802222	0.9			0.990019	0.979121	0.972632	0.924201	0.980095
	0.940673	0.9411	0.967784	0.979375	0.929375			0.958299	0.877069	0.886179	0.890764	0.863566			0.990693	0.980095	0.990165	0.990377	0.944
	0.935363	0.924985	0.910112	0.975322	0.935322			0.933284	0.842193	0.879691	0.781533	0.900104			0.930693	0.89044	0.983908	0.893174	0.986874
	0.972737	0.924191	0.953681	0.968615	0.968615			0.91996	0.815081	0.822107	0.897647	0.87963			0.99187	0.986874	0.890256	0.9475	0.959514
	0.954858	0.967784	0.849692	0.925267	0.925267			0.974852	0.807143	0.885246	0.793265	0.895437			0.972632	0.998595	0.939262	0.976064	0.89242
	0.979375	0.910112	0.937578	0.902474	0.902474			0.938845	0.838965	0.80895	0.793103	0.828879			0.990165	0.964201	0.96347	0.943028	0.990377
	0.975322	0.953681	0.975322	0.963482	0.963482			0.936817	0.879828	0.882426	0.881707	0.886667			0.983908	0.990377	0.902564	0.997602	0.931741
	0.968615	0.849692	0.968615	0.918681	0.918681			0.973792	0.805889	0.911179	0.873932	0.852018			0.902564	0.903174	0.890256	0.980695	0.889475
	0.925267	0.837578	0.925267	0.949067	0.949067			0.976617	0.836614	0.845994	0.863974	0.869509			0.913926	0.99475	0.990524	0.93949	0.976064
	0.902474	0.859838	0.902474	0.913425	0.913425			0.956416	0.847348	0.786624	0.793418	0.781388			0.996347	0.976064	0.968028	0.902564	0.943028
	0.963482	0.918393	0.963482	0.947399	0.939189			0.979267	0.836377	0.891045	0.913835	0.924511			0.902564	0.943028	0.99519	0.990524	0.997602
	0.918681	0.896385	0.938593	0.893683	0.956226			0.945093	0.805453	0.900482	0.795971	0.884808			0.902564	0.997602	0.895616	0.996803	0.96347
	0.949067	0.853575	0.986473	0.964893	0.967684			0.971078	0.815547	0.909414	0.862676	0.867679			0.990524	0.980695	0.996749	0.99519	0.902564
	0.913425	0.861839	0.893685	0.937489	0.935069			0.990443	0.76798	0.781265	0.88909	0.76899			0.996803	0.93949	0.957488	0.950306	0.902564
	0.980296	0.928495	0.937593	0.986489	0.937599			0.987511	0.851901	0.942611	0.784444	0.914286			0.911903	0.890239	0.987584	0.998658	0.990524
	0.960827	0.98759	0.899748	0.946488	0.967589			0.98752	0.818118	0.936609	0.789044	0.890299			0.986161	0.990545	0.994839	0.978499	0.995648
	0.955466	0.997391	0.985482	0.988648	0.907597			0.965458	0.791019	0.874673	0.84293	0.868397			0.902564	0.996499	0.967483	0.956378	0.996849
	0.962345	0.892369	0.897499	0.947599	0.918499			0.990291	0.82749	0.909675	0.807494	0.897384			0.902849	0.968378	0.984734	0.996749	0.956478
	0.947593	0.882385	0.907497	0.979474	0.908964			0.985438	0.836589	0.836583	0.803749	0.867483			0.997383	0.986583	0.996749	0.995478	0.999785
	0.975378	0.917337	0.986483	0.897948	0.908937			0.997488	0.807482	0.868499	0.878348	0.867488			0.986489	0.997589	0.957489	0.92749	0.994684
	0.9376	0.856297	0.927499	0.968499	0.953784			0.967489	0.875478	0.879474	0.802748	0.897489			0.996488	0.99739	0.892495	0.984783	0.996859
	0.989485	0.938493	0.9285	0.945874	0.958937			0.946483	0.817499	0.864578	0.818499	0.803784			0.987649	0.997858	0.946378	0.895748	0.997849
	0.994856	0.962375	0.917494	0.92849	0.946278			0.975489	0.873783	0.894689	0.85784	0.864893			0.99649	0.997893	0.995488	0.99379	0.967388
	0.967389	0.997365	0.945903	0.914994	0.936849			0.978468	0.826489	0.876489	0.897489	0.893789			0.906848	0.987489	0.995479	0.986588	0.998758
	0.978467	0.996375	0.937593	0.894789	0.954896			0.986748	0.848499	0.783549	0.803688	0.908478			0.987489	0.998684	0.957488	0.946378	0.987589
	0.996483	0.89237	0.937593	0.937593	0.946488			0.967489	0.833895	0.790749	0.856377	0.867382			0.998479	0.984839	0.996488	0.997847	0.999858
	0.936375	0.908494	0.938938	0.986489	0.938965			0.947489	0.780175	0.90976	0.897389	0.867489			0.906789	0.922789	0.896489	0.997488	0.918494
	0.973865	0.908329	0.98684	0.94749	0.946373			0.997843	0.796489	0.907499	0.805784	0.876749			0.986479	0.88084	0.997848	0.99785	0.989488
								0.968499	0.817499	0.908765	0.808492	0.897993			0.901376	0.994784	0.963658	0.93759	0.904759

## Sheet: Supplementary Figure 6
Sample Name	Target Name	Cт			Sample Name	Target Name	Cт			Sample Name	Target Name	Cт																																		AVERAGE	SD	P
WT	ACTIN8	25.28			WT	ACTIN8	21.29			WT	ACTIN8	24.71			TRP1	WT	-4.39	-4.5	-3.96	-3.92333	-3.90333	-3.91333	-3.90667	-3.89667	-3.91667		0.0476956	0.0441942	0.0642571	0.0659112	0.0668312	0.0663696	0.066677	0.0671408	0.0662164		0.773034	0.716284	1.04146	1.06827	1.08318	1.0757	1.08068	1.08819	1.07321	1	0.146066
WT	ACTIN8	25.52			WT	ACTIN8	21.23			WT	ACTIN8	24.79				ckrw2	-4.20333	-4.26333	-4.22333	-4.00333	-3.97333	-3.75333	-4.03333	-4.05333	-4.02333		0.0542838	0.0520725	0.0535365	0.0623558	0.063666	0.0741539	0.0610725	0.0602317	0.0614973		0.879814	0.843974	0.867701	1.01064	1.03188	1.20186	0.989842	0.976215	0.996727	0.977628	0.108596	0.717149
WT	ACTIN8	25.52			WT	ACTIN8	21.4			WT	ACTIN8	24.79			TRP3	WT	-2.72	-2.74	-2.72	-2.46333	-2.38333	-2.44333	-2.61667	-2.64667	-2.61667		0.151774	0.149685	0.151774	0.181327	0.191666	0.183858	0.163044	0.159689	0.163044		0.913165	0.900594	0.913165	1.09097	1.15318	1.1062	0.98097	0.960782	0.98097	1	0.0937034
WT	TRP1	29.83	-4.39		WT	TRP1	25.23	-3.92333		WT	TRP1	28.67	-3.90667			ckrw2	-2.59333	-2.66333	-2.60333	-2.72333	-2.71333	-2.59333	-2.64333	-2.70333	-2.63333		0.165702	0.157854	0.164558	0.151424	0.152477	0.165702	0.160058	0.153538	0.161171		0.996965	0.949747	0.990079	0.911058	0.917395	0.996965	0.963005	0.923776	0.969703	0.957632	0.0341286	0.220676
WT	TRP1	29.94	-4.5		WT	TRP1	25.21	-3.90333		WT	TRP1	28.66	-3.89667		WEI2	WT	-2.83	-2.91	-2.88	-2.79333	-2.70333	-2.65333	-2.91667	-2.93667	-2.92667		0.140632	0.133046	0.135842	0.144252	0.153538	0.158952	0.132433	0.13061	0.131518		1.00386	0.94971	0.969665	1.0297	1.09598	1.13463	0.945331	0.932317	0.938801	1	0.0733144
WT	TRP1	29.4	-3.96		WT	TRP1	25.22	-3.91333		WT	TRP1	28.68	-3.91667			ckrw2	-2.87333	-2.65333	-2.88333	-2.97333	-2.96333	-2.86333	-3.15333	-3.40333	-3.13333		0.136471	0.158952	0.135528	0.127332	0.128218	0.13742	0.112396	0.0945137	0.113965		0.974156	1.13463	0.967427	0.90892	0.915242	0.980932	0.802306	0.674657	0.813506	0.907975	0.131905	0.0860399
WT	TRP3	28.16	-2.72		WT	TRP3	23.77	-2.46333		WT	TRP3	27.38	-2.61667
WT	TRP3	28.18	-2.74		WT	TRP3	23.69	-2.38333		WT	TRP3	27.41	-2.64667		CYP79B2	WT	-1.33	-1.32	-1.23	-1.22333	-1.21333	-1.25333	-1.12667	-1.03667	-1.22667		0.397768	0.400535	0.426317	0.428292	0.431271	0.419478	0.457973	0.487452	0.427304		0.923517	0.929941	0.989802	0.994386	1.0013	0.973922	1.0633	1.13174	0.992091	1	0.0642262
WT	TRP3	28.16	-2.72		WT	TRP3	23.75	-2.44333		WT	TRP3	27.38	-2.61667			ckrw2	-0.903333	-0.833333	-1.15333	-0.963333	-1.01333	-1.07333	-1.31333	-1.47333	-1.55333		0.53465	0.561231	0.449585	0.512871	0.4954	0.47522	0.40239	0.360149	0.340722		1.24132	1.30304	1.04382	1.19076	1.15019	1.10334	0.934248	0.836176	0.79107	1.066	0.179314	0.314034
WT	WEI2	28.27	-2.83		WT	WEI2	24.1	-2.79333		WT	WEI2	27.68	-2.91667		CYP79B3	WT	-3.03	-3.1	-3	-2.92333	-2.80333	-2.87333	-2.72667	-2.86667	-2.86667		0.122428	0.116629	0.125	0.131822	0.143256	0.136471	0.151075	0.137103	0.137103		0.917528	0.874072	0.936808	0.987937	1.07363	1.02278	1.13222	1.02751	1.02751	1	0.0804166
WT	WEI2	28.35	-2.91		WT	WEI2	24.01	-2.70333		WT	WEI2	27.7	-2.93667			ckrw2	-2.94333	-2.89333	-2.95333	-2.83333	-2.85333	-2.74333	-2.59333	-2.48333	-2.51333		0.130007	0.134592	0.129109	0.140308	0.138376	0.149339	0.165702	0.178831	0.17515		0.974336	1.0087	0.967606	1.05153	1.03705	1.11922	1.24185	1.34024	1.31266	1.11702	0.145254	0.0505227
WT	WEI2	28.32	-2.88		WT	WEI2	23.96	-2.65333		WT	WEI2	27.69	-2.92667		SUR2	WT	-0.11	-0.15	-0.12	-0.223333	-0.153333	-0.153333	0.343333	0.313333	0.273333		0.926588	0.90125	0.920188	0.856584	0.899171	0.899171	1.26868	1.24258	1.2086		0.914115	0.889118	0.9078	0.845053	0.887066	0.887066	1.25161	1.22585	1.19233	1	0.169186
																ckrw2	0.236667	0.0466667	0.146667	0.0466667	0.0766667	0.0566667	0.236667	0.446667	0.456667		1.17827	1.03288	1.10701	1.03288	1.05458	1.04006	1.17827	1.36289	1.37237		1.16241	1.01897	1.09211	1.01897	1.04038	1.02606	1.16241	1.34454	1.35389	1.13553	0.133654	0.0776224
ckrw2	ACTIN8	26.77			ckrw2	ACTIN8	21.3			ckrw2	ACTIN8	24.11
ckrw2	ACTIN8	26.39			ckrw2	ACTIN8	21.22			ckrw2	ACTIN8	24.12			CKRC1	WT	-3.73	-3.83	-3.63	-4.25333	-4.33333	-4.45333	-3.91667	-3.92667	-3.90667		0.075363	0.0703162	0.0807721	0.0524347	0.0496063	0.0456471	0.0662164	0.0657591	0.066677		1.18414	1.10484	1.26913	0.823882	0.779439	0.717231	1.04043	1.03324	1.04766	1	0.187739
ckrw2	ACTIN8	26.39			ckrw2	ACTIN8	21.25			ckrw2	ACTIN8	24.12				ckrw2	-3.76333	-3.75333	-3.57333	-4.53333	-4.27333	-4.44333	-3.44333	-3.78333	-3.89333		0.0736417	0.0741539	0.0840078	0.0431848	0.0517129	0.0459646	0.0919292	0.0726278	0.0672961		1.1571	1.16514	1.31997	0.678541	0.812539	0.722219	1.44444	1.14117	1.05739	1.05539	0.265309	0.616146
ckrw2	TRP1	30.72	-4.20333		ckrw2	TRP1	25.26	-4.00333		ckrw2	TRP1	28.15	-4.03333		VAS1	WT	-4.81	-4.61	-4.09	-4.25333	-4.12333	-4.32333	-4.62667	-4.63667	-4.61667		0.0356489	0.0409498	0.0587202	0.0524347	0.057379	0.0499513	0.0404794	0.0401998	0.040761		0.770279	0.884818	1.26879	1.13298	1.23981	1.07932	0.874655	0.868613	0.880739	1	0.182677
ckrw2	TRP1	30.78	-4.26333		ckrw2	TRP1	25.23	-3.97333		ckrw2	TRP1	28.17	-4.05333			ckrw2	-4.60333	-4.46333	-4.46333	-4.49333	-4.34333	-4.32333	-4.16333	-4.13333	-4.26333		0.0411395	0.0453318	0.0453318	0.0443989	0.0492636	0.0499513	0.05581	0.0569827	0.0520725		0.888916	0.979501	0.979501	0.959344	1.06446	1.07932	1.20591	1.23125	1.12515	1.05704	0.115939	0.440585
ckrw2	TRP1	30.74	-4.22333		ckrw2	TRP1	25.01	-3.75333		ckrw2	TRP1	28.14	-4.02333
ckrw2	TRP3	29.11	-2.59333		ckrw2	TRP3	23.98	-2.72333		ckrw2	TRP3	26.76	-2.64333		YUC1	WT	-11.6467	-11.0567	-11.0867	-11.9733	-11.8933	-11.8833	-11.2567	-11.1467	-11.5467		0.000311892	0.000469474	0.000459813	0.000248695	0.000262875	0.000264704	0.000408701	0.000441082	0.000334277		0.876781	1.31977	1.29261	0.699125	0.738988	0.744128	1.14893	1.23996	0.939711	1	0.25263
ckrw2	TRP3	29.18	-2.66333		ckrw2	TRP3	23.97	-2.71333		ckrw2	TRP3	26.82	-2.70333			ckrw2	-10.56	-10.88	-11.03	-12.4	-12.45	-12.46	-11.2433	-11.3533	-11.3133		0.000662404	0.000530632	0.000478233	0.000185024	0.000178721	0.000177487	0.000412496	0.000382214	0.000392959		1.86213	1.4917	1.34439	0.520134	0.502416	0.498946	1.1596	1.07447	1.10468	1.06205	0.479568	0.735746
ckrw2	TRP3	29.12	-2.60333		ckrw2	TRP3	23.85	-2.59333		ckrw2	TRP3	26.75	-2.63333		YUC2	WT	-6.57667	-6.52667	-6.55667	-6.97333	-6.86333	-6.92333	-8.88667	-9.12667	-9.22667		0.0104767	0.0108462	0.010623	0.00795825	0.00858877	0.0082389	0.00211274	0.00178896	0.00166915		1.51343	1.5668	1.53455	1.14962	1.2407	1.19016	0.305199	0.258425	0.241119	1	0.569614
ckrw2	WEI2	29.39	-2.87333		ckrw2	WEI2	24.23	-2.97333		ckrw2	WEI2	27.27	-3.15333			ckrw2	-6.92	-6.6	-6.79	-7.55	-7.64	-7.54	-7.47333	-7.44333	-7.41333		0.00825795	0.0103087	0.00903663	0.00533609	0.00501338	0.00537321	0.00562733	0.00574557	0.0058663		1.19291	1.48915	1.3054	0.770831	0.724213	0.776193	0.812902	0.829983	0.847423	0.972111	0.280313	0.896793
ckrw2	WEI2	29.17	-2.65333		ckrw2	WEI2	24.22	-2.96333		ckrw2	WEI2	27.52	-3.40333		YUC3	WT	-6.23667	-6.18667	-6.16667	-8.36333	-8.33333	-8.37333	-7.49667	-7.53667	-7.43667		0.013261	0.0137286	0.0139203	0.00303659	0.00310039	0.00301561	0.00553705	0.00538564	0.00577219		1.7878	1.85085	1.87669	0.409382	0.417984	0.406554	0.746486	0.726073	0.778186	1	0.646279
ckrw2	WEI2	29.4	-2.88333		ckrw2	WEI2	24.12	-2.86333		ckrw2	WEI2	27.25	-3.13333			ckrw2	-6.7	-6.83	-6.67	-7.88	-7.86	-7.89	-8.34333	-8.26333	-8.20333		0.00961832	0.00878952	0.00982042	0.00424506	0.00430432	0.00421574	0.00307898	0.00325453	0.00339274		1.29671	1.18497	1.32395	0.572304	0.580293	0.568351	0.415097	0.438765	0.457397	0.75976	0.388052	0.353257
															YUC4	WT	-10.2667	-10.2467	-10.1867	-10.8533	-10.7533	-10.4833	-10.0167	-9.79667	-9.54667		0.000811756	0.000823087	0.00085804	0.000540532	0.000579327	0.000698558	0.000965346	0.00112437	0.00133711		0.944131	0.95731	0.997963	0.628677	0.6738	0.812473	1.12277	1.30772	1.55515	1	0.296303
Sample Name	Target Name	Cт			Sample Name	Target Name	Cт			Sample Name	Target Name	Cт				ckrw2	-9.17	-9.22	-9	-10.33	-10.41	-10.34	-9.68333	-9.89333	-9.98333		0.00173602	0.00167689	0.00195312	0.000776891	0.000734984	0.000771525	0.00121626	0.0010515	0.00098791		2.01912	1.95034	2.27163	0.90358	0.854839	0.897339	1.4146	1.22297	1.14901	1.40927	0.540369	0.0636848
WT	ACTIN8	25.28			WT	ACTIN8	21.29			WT	ACTIN8	24.71			YUC5	WT	-8.06667	-8.09667	-8.39667	-7.61333	-7.62333	-7.41333	-7.68667	-7.50667	-7.59667		0.00372985	0.00365309	0.00296723	0.00510691	0.00507164	0.0058663	0.00485381	0.0054988	0.00516625		0.800896	0.784414	0.637142	1.09659	1.08901	1.25965	1.04224	1.18074	1.10933	1	0.208823
WT	ACTIN8	25.52			WT	ACTIN8	21.23			WT	ACTIN8	24.79				ckrw2	-8.5	-8.75	-8.21	-8.94	-9.01	-8.87	-7.56333	-7.30333	-7.37333		0.00276214	0.00232267	0.0033771	0.00203607	0.00193963	0.00213729	0.00528701	0.00633108	0.00603122		0.593102	0.498738	0.725151	0.437196	0.41649	0.458932	1.13526	1.35945	1.29506	0.768819	0.386639	0.134064
WT	ACTIN8	25.52			WT	ACTIN8	21.4			WT	ACTIN8	24.79			YUC6	WT	-6.21667	-6.29667	-6.22667	-6.67333	-6.79333	-6.53333	-6.58667	-6.58667	-6.76667		0.0134461	0.0127208	0.0133532	0.00979775	0.00901577	0.0107962	0.0104044	0.0104044	0.00918397		1.22086	1.15501	1.21243	0.889603	0.818602	0.980258	0.944682	0.944682	0.833874	1	0.156977
WT	CYP79B2	26.77	-1.33		WT	CYP79B2	22.53	-1.22333		WT	CYP79B2	25.89	-1.12667			ckrw2	-5.8	-5.58	-5.59	-7.01	-6.84	-6.78	-6.91333	-6.75333	-6.81333		0.0179484	0.0209051	0.0207607	0.00775854	0.00872881	0.00909948	0.0082962	0.00926924	0.00889165		1.62966	1.89812	1.885	0.704449	0.792546	0.826203	0.753267	0.841616	0.807332	1.12647	0.515515	0.491529
WT	CYP79B2	26.76	-1.32		WT	CYP79B2	22.52	-1.21333		WT	CYP79B2	25.8	-1.03667		YUC8	WT	-7.67667	-7.69667	-8.50667	-7.21333	-7.41333	-7.29333	-7.37667	-7.31667	-7.03667		0.00488757	0.00482028	0.0027494	0.00673861	0.0058663	0.00637511	0.00601731	0.00627284	0.00761644		0.856736	0.844941	0.481939	1.1812	1.0283	1.11749	1.05477	1.09956	1.33508	1	0.246369
WT	CYP79B2	26.67	-1.23		WT	CYP79B2	22.56	-1.25333		WT	CYP79B2	25.99	-1.22667			ckrw2	-6.88	-6.85	-6.78	-8.09	-8.06	-8.08	-7.64333	-7.72333	-7.56333		0.00849012	0.00866851	0.00909948	0.00367001	0.00374713	0.00369554	0.00500181	0.004732	0.00528701		1.48822	1.51949	1.59504	0.643311	0.656829	0.647786	0.876761	0.829467	0.926753	1.02041	0.399568	0.897864
WT	CYP79B3	28.47	-3.03		WT	CYP79B3	24.23	-2.92333		WT	CYP79B3	27.49	-2.72667		YUC9	WT	-9.72667	-9.77667	-9.67667	-9.37333	-9.54333	-9.18333	-9.79667	-9.81667	-9.75667		0.00118027	0.00114007	0.00122189	0.00150781	0.0013402	0.00172005	0.00112437	0.00110889	0.00115598		0.923728	0.892262	0.956303	1.18007	1.0489	1.34618	0.879978	0.867863	0.904718	1	0.163912
WT	CYP79B3	28.54	-3.1		WT	CYP79B3	24.11	-2.80333		WT	CYP79B3	27.63	-2.86667			ckrw2	-8.97	-8.92	-8.94	-9.63	-9.52	-9.51	-10.0033	-9.81333	-9.81333		0.00199416	0.00206449	0.00203607	0.00126206	0.00136205	0.00137153	0.000974309	0.00111146	0.00111146		1.56071	1.61575	1.59351	0.987742	1.066	1.07341	0.762534	0.869871	0.869871	1.15549	0.340654	0.235052
WT	CYP79B3	28.44	-3		WT	CYP79B3	24.18	-2.87333		WT	CYP79B3	27.63	-2.86667		YUC11	WT	-11.5367	-11.6067	-11.4967	-11.4733	-10.9933	-10.9333	-11.9767	-11.9367	-11.9567		0.000336602	0.00032066	0.000346066	0.000351708	0.000490543	0.000511374	0.000248121	0.000255097	0.000251585		0.973541	0.927432	1.00091	1.01723	1.41878	1.47903	0.717631	0.737806	0.727648	1	0.28146
WT	SUR2	25.55	-0.11		WT	SUR2	21.53	-0.223333		WT	SUR2	24.42	0.343333			ckrw2	-11.6	-11.45	-11.54	-10.68	-10.57	-10.79	-11.3433	-11.5333	-11.5133		0.000322145	0.000357443	0.000335826	0.000609536	0.000657829	0.000564789	0.000384872	0.000337381	0.000342091		0.931728	1.03382	0.971294	1.76294	1.90261	1.63352	1.11315	0.975793	0.989414	1.25714	0.391018	0.128895
WT	SUR2	25.59	-0.15		WT	SUR2	21.46	-0.153333		WT	SUR2	24.45	0.313333
WT	SUR2	25.56	-0.12		WT	SUR2	21.46	-0.153333		WT	SUR2	24.49	0.273333
ckrw2	ACTIN8	26.77			ckrw2	ACTIN8	21.3			ckrw2	ACTIN8	24.11
ckrw2	ACTIN8	26.39			ckrw2	ACTIN8	21.22			ckrw2	ACTIN8	24.12
ckrw2	ACTIN8	26.39			ckrw2	ACTIN8	21.25			ckrw2	ACTIN8	24.12
ckrw2	CYP79B2	27.42	-0.903333		ckrw2	CYP79B2	22.22	-0.963333		ckrw2	CYP79B2	25.43	-1.31333
ckrw2	CYP79B2	27.35	-0.833333		ckrw2	CYP79B2	22.27	-1.01333		ckrw2	CYP79B2	25.59	-1.47333
ckrw2	CYP79B2	27.67	-1.15333		ckrw2	CYP79B2	22.33	-1.07333		ckrw2	CYP79B2	25.67	-1.55333
ckrw2	CYP79B3	29.46	-2.94333		ckrw2	CYP79B3	24.09	-2.83333		ckrw2	CYP79B3	26.71	-2.59333
ckrw2	CYP79B3	29.41	-2.89333		ckrw2	CYP79B3	24.11	-2.85333		ckrw2	CYP79B3	26.6	-2.48333
ckrw2	CYP79B3	29.47	-2.95333		ckrw2	CYP79B3	24	-2.74333		ckrw2	CYP79B3	26.63	-2.51333
ckrw2	SUR2	26.28	0.236667		ckrw2	SUR2	21.21	0.0466667		ckrw2	SUR2	23.88	0.236667
ckrw2	SUR2	26.47	0.0466667		ckrw2	SUR2	21.18	0.0766667		ckrw2	SUR2	23.67	0.446667
ckrw2	SUR2	26.37	0.146667		ckrw2	SUR2	21.2	0.0566667		ckrw2	SUR2	23.66	0.456667
Sample Name	Target Name	Cт			Sample Name	Target Name	Cт			Sample Name	Target Name	Cт
WT	ACTIN8	25.28			WT	ACTIN8	21.29			WT	ACTIN8	24.71
WT	ACTIN8	25.52			WT	ACTIN8	21.23			WT	ACTIN8	24.79
WT	ACTIN8	25.52			WT	ACTIN8	21.4			WT	ACTIN8	24.79
WT	CKRC1	29.17	-3.73		WT	CKRC1	25.56	-4.25333		WT	CKRC1	28.68	-3.91667
WT	CKRC1	29.27	-3.83		WT	CKRC1	25.64	-4.33333		WT	CKRC1	28.69	-3.92667
WT	CKRC1	29.07	-3.63		WT	CKRC1	25.76	-4.45333		WT	CKRC1	28.67	-3.90667
WT	VAS1	30.25	-4.81		WT	VAS1	25.56	-4.25333		WT	VAS1	29.39	-4.62667
WT	VAS1	30.05	-4.61		WT	VAS1	25.43	-4.12333		WT	VAS1	29.4	-4.63667
WT	VAS1	29.53	-4.09		WT	VAS1	25.63	-4.32333		WT	VAS1	29.38	-4.61667
ckrw2	ACTIN8	26.77			ckrw2	ACTIN8	21.3			ckrw2	ACTIN8	24.11
ckrw2	ACTIN8	26.39			ckrw2	ACTIN8	21.22			ckrw2	ACTIN8	24.12
ckrw2	ACTIN8	26.39			ckrw2	ACTIN8	21.25			ckrw2	ACTIN8	24.12
ckrw2	CKRC1	30.28	-3.76333		ckrw2	CKRC1	25.79	-4.53333		ckrw2	CKRC1	27.56	-3.44333
ckrw2	CKRC1	30.27	-3.75333		ckrw2	CKRC1	25.53	-4.27333		ckrw2	CKRC1	27.9	-3.78333
ckrw2	CKRC1	30.09	-3.57333		ckrw2	CKRC1	25.7	-4.44333		ckrw2	CKRC1	28.01	-3.89333
ckrw2	VAS1	31.12	-4.60333		ckrw2	VAS1	25.75	-4.49333		ckrw2	VAS1	28.28	-4.16333
ckrw2	VAS1	30.98	-4.46333		ckrw2	VAS1	25.6	-4.34333		ckrw2	VAS1	28.25	-4.13333
ckrw2	VAS1	30.98	-4.46333		ckrw2	VAS1	25.58	-4.32333		ckrw2	VAS1	28.38	-4.26333
Sample Name	Target Name	Cт	dct		Sample Name	Target Name	Cт	dct		Sample Name	Target Name	Cт	dct
WT	ACTIN8	20.36			WT	ACTIN8	21.24			WT	ACTIN8	21.2
WT	ACTIN8	20.35			WT	ACTIN8	21.06			WT	ACTIN8	20.98
WT	ACTIN8	20.35			WT	ACTIN8	21.17			WT	ACTIN8	21.13
WT	YUC1	32	-11.6467		WT	YUC1	33.13	-11.9733		WT	YUC1	32.36	-11.2567
WT	YUC1	31.41	-11.0567		WT	YUC1	33.05	-11.8933		WT	YUC1	32.25	-11.1467
WT	YUC1	31.44	-11.0867		WT	YUC1	33.04	-11.8833		WT	YUC1	32.65	-11.5467
WT	YUC2	26.93	-6.57667		WT	YUC2	28.13	-6.97333		WT	YUC2	29.99	-8.88667
WT	YUC2	26.88	-6.52667		WT	YUC2	28.02	-6.86333		WT	YUC2	30.23	-9.12667
WT	YUC2	26.91	-6.55667		WT	YUC2	28.08	-6.92333		WT	YUC2	30.33	-9.22667
WT	YUC3	26.59	-6.23667		WT	YUC3	29.52	-8.36333		WT	YUC3	28.6	-7.49667
WT	YUC3	26.54	-6.18667		WT	YUC3	29.49	-8.33333		WT	YUC3	28.64	-7.53667
WT	YUC3	26.52	-6.16667		WT	YUC3	29.53	-8.37333		WT	YUC3	28.54	-7.43667
WT	YUC4	30.62	-10.2667		WT	YUC4	32.01	-10.8533		WT	YUC4	31.12	-10.0167
WT	YUC4	30.6	-10.2467		WT	YUC4	31.91	-10.7533		WT	YUC4	30.9	-9.79667
WT	YUC4	30.54	-10.1867		WT	YUC4	31.64	-10.4833		WT	YUC4	30.65	-9.54667
WT	YUC5	28.42	-8.06667		WT	YUC5	28.77	-7.61333		WT	YUC5	28.79	-7.68667
WT	YUC5	28.45	-8.09667		WT	YUC5	28.78	-7.62333		WT	YUC5	28.61	-7.50667
WT	YUC5	28.75	-8.39667		WT	YUC5	28.57	-7.41333		WT	YUC5	28.7	-7.59667
WT	YUC6	26.57	-6.21667		WT	YUC6	27.83	-6.67333		WT	YUC6	27.69	-6.58667
WT	YUC6	26.65	-6.29667		WT	YUC6	27.95	-6.79333		WT	YUC6	27.69	-6.58667
WT	YUC6	26.58	-6.22667		WT	YUC6	27.69	-6.53333		WT	YUC6	27.87	-6.76667
WT	YUC8	28.03	-7.67667		WT	YUC8	28.37	-7.21333		WT	YUC8	28.48	-7.37667
WT	YUC8	28.05	-7.69667		WT	YUC8	28.57	-7.41333		WT	YUC8	28.42	-7.31667
WT	YUC8	28.86	-8.50667		WT	YUC8	28.45	-7.29333		WT	YUC8	28.14	-7.03667
WT	YUC9	30.08	-9.72667		WT	YUC9	30.53	-9.37333		WT	YUC9	30.9	-9.79667
WT	YUC9	30.13	-9.77667		WT	YUC9	30.7	-9.54333		WT	YUC9	30.92	-9.81667
WT	YUC9	30.03	-9.67667		WT	YUC9	30.34	-9.18333		WT	YUC9	30.86	-9.75667
WT	YUC11	31.89	-11.5367		WT	YUC11	32.63	-11.4733		WT	YUC11	33.08	-11.9767
WT	YUC11	31.96	-11.6067		WT	YUC11	32.15	-10.9933		WT	YUC11	33.04	-11.9367
WT	YUC11	31.85	-11.4967		WT	YUC11	32.09	-10.9333		WT	YUC11	33.06	-11.9567
ckrw2	ACTIN8	21.65			ckrw2	ACTIN8	20.67			ckrw2	ACTIN8	21.57
ckrw2	ACTIN8	21.54			ckrw2	ACTIN8	20.47			ckrw2	ACTIN8	21.09
ckrw2	ACTIN8	21.67			ckrw2	ACTIN8	20.36			ckrw2	ACTIN8	21.35
ckrw2	YUC1	32.18	-10.56		ckrw2	YUC1	32.9	-12.4		ckrw2	YUC1	32.58	-11.2433
ckrw2	YUC1	32.5	-10.88		ckrw2	YUC1	32.95	-12.45		ckrw2	YUC1	32.69	-11.3533
ckrw2	YUC1	32.65	-11.03		ckrw2	YUC1	32.96	-12.46		ckrw2	YUC1	32.65	-11.3133
ckrw2	YUC2	28.54	-6.92		ckrw2	YUC2	28.05	-7.55		ckrw2	YUC2	28.81	-7.47333
ckrw2	YUC2	28.22	-6.6		ckrw2	YUC2	28.14	-7.64		ckrw2	YUC2	28.78	-7.44333
ckrw2	YUC2	28.41	-6.79		ckrw2	YUC2	28.04	-7.54		ckrw2	YUC2	28.75	-7.41333
ckrw2	YUC3	28.32	-6.7		ckrw2	YUC3	28.38	-7.88		ckrw2	YUC3	29.68	-8.34333
ckrw2	YUC3	28.45	-6.83		ckrw2	YUC3	28.36	-7.86		ckrw2	YUC3	29.6	-8.26333
ckrw2	YUC3	28.29	-6.67		ckrw2	YUC3	28.39	-7.89		ckrw2	YUC3	29.54	-8.20333
ckrw2	YUC4	30.79	-9.17		ckrw2	YUC4	30.83	-10.33		ckrw2	YUC4	31.02	-9.68333
ckrw2	YUC4	30.84	-9.22		ckrw2	YUC4	30.91	-10.41		ckrw2	YUC4	31.23	-9.89333
ckrw2	YUC4	30.62	-9		ckrw2	YUC4	30.84	-10.34		ckrw2	YUC4	31.32	-9.98333
ckrw2	YUC5	30.12	-8.5		ckrw2	YUC5	29.44	-8.94		ckrw2	YUC5	28.9	-7.56333
ckrw2	YUC5	30.37	-8.75		ckrw2	YUC5	29.51	-9.01		ckrw2	YUC5	28.64	-7.30333
ckrw2	YUC5	29.83	-8.21		ckrw2	YUC5	29.37	-8.87		ckrw2	YUC5	28.71	-7.37333
ckrw2	YUC6	27.42	-5.8		ckrw2	YUC6	27.51	-7.01		ckrw2	YUC6	28.25	-6.91333
ckrw2	YUC6	27.2	-5.58		ckrw2	YUC6	27.34	-6.84		ckrw2	YUC6	28.09	-6.75333
ckrw2	YUC6	27.21	-5.59		ckrw2	YUC6	27.28	-6.78		ckrw2	YUC6	28.15	-6.81333
ckrw2	YUC8	28.5	-6.88		ckrw2	YUC8	28.59	-8.09		ckrw2	YUC8	28.98	-7.64333
ckrw2	YUC8	28.47	-6.85		ckrw2	YUC8	28.56	-8.06		ckrw2	YUC8	29.06	-7.72333
ckrw2	YUC8	28.4	-6.78		ckrw2	YUC8	28.58	-8.08		ckrw2	YUC8	28.9	-7.56333
ckrw2	YUC9	30.59	-8.97		ckrw2	YUC9	30.13	-9.63		ckrw2	YUC9	31.34	-10.0033
ckrw2	YUC9	30.54	-8.92		ckrw2	YUC9	30.02	-9.52		ckrw2	YUC9	31.15	-9.81333
ckrw2	YUC9	30.56	-8.94		ckrw2	YUC9	30.01	-9.51		ckrw2	YUC9	31.15	-9.81333
ckrw2	YUC11	33.22	-11.6		ckrw2	YUC11	31.18	-10.68		ckrw2	YUC11	32.68	-11.3433
ckrw2	YUC11	33.07	-11.45		ckrw2	YUC11	31.07	-10.57		ckrw2	YUC11	32.87	-11.5333
ckrw2	YUC11	33.16	-11.54		ckrw2	YUC11	31.29	-10.79		ckrw2	YUC11	32.85	-11.5133

[truncated: 2 more sheets: Supplementary Figure 7, Supplementary Figure 8]
