# Supplementary material for: Function of histone H2B monoubiquitination in transcriptional regulation of auxin biosynthesis in Arabidopsis
Source: Commun Biol. 2021 Feb 15;4:206. doi: 10.1038/s42003-021-01733-x (PMC7884795; doi:10.1038/s42003-021-01733-x)
Supplement: Supplementary file 5 — Supplementary Data 2 [file 42003_2021_1733_MOESM5_ESM.xls]

## Sheet: Sheet1
	Supplementary Data 2. Primers used in map-based cloning, vector construction, RT-qPCR, and ChIP-qPCR.
	Map-based cloning primers			RT-qPCR and CHIP qPCR primers			Vector construction primers
	F21M12-99139-F	GGCTTTCTCGAAATCTGTCC		YUC1-F	CGGTCGGATTCAATAGCATCTC		pCKRW2-GUS-F(BamHI)	CGGTACCCGGGGATCCGTACACAGGCTTCCAAATA
	F21M12-99139-R	TTACTTTTTGCCTCTTGTCATTG		YUC1-R	AAGCGTAGGACTCAAGGTAGG		pCKRW2-GUS-R(NcoI)	CTCAGATCTACCATGGTGAAAAACCCTAGAATC
	F26F24-F	GAAAGGAGACTTGAAATTAG		YUC2(q)F	GGTGACACGGATCGGTTAGGGT
	F26F24-R	ATGCATATGTGAACAAATAA		YUC2(q)R	TGCCGAATAATGCATTACCCGT
	F7A10-F	ATCTTGAAACCTTTAGGGAGGG		YUC3(q)F	AACGCTGAGAAAGTTGTGCC
	F7A10-R	GGTCTGTTGATGTCGTAAGTCG		YUC3(q)R	GATGGGTTTGCTCCGTGATT
	nga111-F	TGTTTTTTAGGACAAATGGCG		YUC4(q)F	CGTTGGGCAATACCGACCTT
	nga111-R	CTCCAGTTGGAAGCTAAAGGG		YUC4(q)R	TTTCACGGCTTGCGTCACTT
	ciw2-F	CCCAAAAGTTAATTATACTGT		YUC5(q)F	GGAGTTTGAAGGCGAGGTGA
	ciw2-R	CCGGGTTAATAATAAATGT		YUC5(q)R	CATTAGCATTGTGATTTGCGAGAT
	T24I21-F	TTCCCGCCAAAAATACACAG		YUC6(q)F	CCTACCTACCCGACGAAGCA
	T24I21-R	AGGCCCATAAACTCAAAACCA		YUC6(q)R	CAAACGCAGCCGACTCAACC
	F12L6-F	CCACCTCATTCCCGTAGTG		YUC7(q)F	TGCTAGACATCGGAGCCATT
	F12L6-R	CCTCGGTAGATTCATGGTCAACTG		YUC7(q)R	CCAGCCTTCCCTTTCCACCC
	nga172-F	CATCCGAATGCCATTGTTC		YUC8(q)F	TGTATGCGGTTGGGTTTACGAGGA
	nga172-R	AGCTGCTTCCTTATAGCGTCC		YUC8(q)R	CCTTGAGCGTTTCGTGGGTTGTTT
	MAG2-F	CTTCCATGGCGTCAGAT		YUC9(q)F	CCTGCAATCAAACAGTTCTCGCGT
	MAG2-R	TTACCGAAAGAACAAAAG		YUC9(q)R	TGAAGCCAAGAAGGGACGTTGCTA
	T14K23-F	CAAATGATGTCTGGTCTATCTTC		YUC10-F	TTCGCCACCAAACTCTTTACC
	T14K23-R	AATTTAAAAGGAATCAGAGAACTAC		YUC10-R	GTCTTCCCGTTGATGCTTCC
	T10C21-F	AAGAAGCTCAAGCGGTGGAAAT		YUC11 pF	GAGAATGGCGAAGGTGTGAT
	T10C21-R	AGAATGTCCAGGGCAGCCAT		YUC11pR	TAACACGTGCACCTGGCTAC
	moj9-F	CATGATCCATCGTCTTAGT		QRT-CKRCF	AGATGATGAAGAATCGGTGGG
	moj9-R	AATATCGCTTGTTTTTGC		QRT-CKRCR	ACGCAAACGCAGGGTAAGA
	nga139-F	GGTTTCGTTTCACTATCCAGG		QRT-cyp79b2F	CCTCTTCTTCTCTATACACAAA
	nga139-R	AGAGCTACCAGATCCGATGG		QRT-cyp79b2R	GGTTTCTTTTTGTTGGGATCC
	ciw9-F	CAGACGTATCAAATGACAAATG		QRT-cyp79b3F	TTCTTCCTTGCAAATGGATAC
	ciw9-R	GACTACTGCTCAAACTATTCGG		QRT-cyp79b3R	GGATGCAACTTCTTGTTTCGTGAA
	MCO15-F	CGAGGGCTACAGGTAAAGGAAT		QRT-SUR1F	AGCGTCGTAGTGAGGGAAGCCAG
	MCO15-R	AATGTAACGACTAACGAGGTAAAA		QRT-SUR1R	AATTCTTACGGTCCCGGAGCTGG
	F17A22-F	ACGAATATTGATTGTCTAAG		QRT-SUR2F	GTCACCTATCACACTCCTCACTT
	F17A22-R	AACCTAAGGGAAGGCTAC		QRT-SUR2R	ACCAACCTTTCTCCATCAAATTC
	T24P15-F	AAATGCAATGGATACAAC		QRT-WEI2F	ACCACTAACTGTTCCCACTG
	T24P15-R	GACGGGATTTGCTTTCTA		QRT- WEI2R	AAAGGTTACGAAATACGGA
	F13A10-F	TACGAGATTCTGTTTTTTTG		QRT- WEI7F	ACGATGATTGGACCATGCTGCTT
	F13A10-R	AGTCTGTCGGTGCATTTA		QRT- WEI7R	CTTCTACATTGTACAAATCCTG
	T1O24-F	GACTCATTGATTACGCTAGG		QRT-Trp1F：	CGTAGATGATGCGTCCAGTAGTT
	T1O24-R	TCATCACCACATTGGTAGTT		QRT-Trp1R	CAAACCGAGATTCTGAGAGCAAG
	F16B22-F	CGTGAATGCTTTAGGAGTCC		QRT-Trp2F	TTGGCGATGGTGCAGGAGACGG
	F16B22-R	TGGATTCGTTGCATGATGCG		QRT-Trp2R	CTTCCCAATTGACCCATTTGA
	T13E15-F	CTGGCTGGTAGATTCTTC		QRT-Trp3F	GGTCAGAGTAAGGAACACCCAAT
	T13E15-R	AGGGTGGAGTTGTGATGA		QRT-Trp3R	CTTTCACACAGCTCAAAAAACAA
	T3D7-F	GGTATCGATTGAGCAAATAA		QRT-aMI1F	TTGGTTAAGGACACACTCGGCAG
	T3D7-R	ACATGCGTCTGCTTGGAG		QRT-aMI1R	ACTCGATGATCCCCCAGGCACTC
				QRT-aMI1F	TTGGTTAAGGACACACTCGGCAG
				QRT-aMI1R	ACTCGATGATCCCCCAGGCACTC
				QRT- VAS1F	ATCCCAGACAAGCTCCTTGACCT
				QRT-VAS1R	GAGTTTGATGGCGGAATTGACGA
				FLCP4-F	GACGTGCATATACAAATCCAAGAGAAC
				FLCP4-R	CTTTGAATCACAATCGTCGTGTG
				LCRa-F	CGTGGCTTTTTCAGCGTAA
				LCRa-R	GCTTGACGGAGTGTCCTTGT
				aMI1a-F	TTGTAGTCTTGGGGTTTTGTTTCTG
				aMI1a-R	TCTTGTCTAAGGTCTCCCTCCTTTC
				aMI1b-F	GCTGCTCGTCTTGTGGATTTTTC
				aMI1b-R	CTCGGATTTTAGTTTTCGTTACC
				WEI7a-F	ATGAAGTCATGCAGAATGTTGG
				WEI7a-R	TGGTATGTGTTTGTTTGGTCCC
				WEI7b-F	ACCCTCTTACGAATCCCACAA
				WEI7b-R	ATTGACAACAACGGAAGGTATCG
				TSB1a-F	TACTATCCAACTTACCCCAGTCCTA
				TSB1a-R	ATTTGGTTATTTGTTGTCTTCATAAA
				TSB1b-F	CCTCTGCCATCGTCTCGCTC
				TSB1b-R	CCAAACCGACCGAACGAATC
				YUC7a-F	CTACAAGCCAATCATTTAACCA
				YUC7a-R	ATGATGATAGATGGATTGAGGGGA
				YUC7b-F	GAAAGATCAAAATCGTAGCGGGA
				YUC7b-R	AAGGGACATTGCTTCTGTAACCA
